# Supplementary material for: The Impact of Vaccination against SARS-CoV-2 on Health Outcomes and Hospital Visits after Omicron Infection in Children and Adolescents Aged 5–18 Years: A Danish Nation-Wide Cohort Study
Source: Vaccines (Basel). 2023 Nov 27;11(12):1766. doi: 10.3390/vaccines11121766 (PMC10747739; doi:10.3390/vaccines11121766)
Supplement: Supplementary file 1 [file vaccines-11-01766-s001.zip]

Archive with 1 entries (1 files):
- vaccines-2711447-supplementary.pdf
